# Supplementary material for: Reduced Expression of Annexin A6 Induces Metabolic Reprogramming That Favors Rapid Fatty Acid Oxidation in Triple-Negative Breast Cancer Cells
Source: Cancers (Basel). 2022 Feb 22;14(5):1108. doi: 10.3390/cancers14051108 (PMC8909273; doi:10.3390/cancers14051108)
Supplement: Supplementary file 1 [file cancers-14-01108-s001.zip]

Archive with 1 entries (1 files):
- cancers-1590119-supplementary.pdf
